# Supplementary material for: Extracellular Vesicles in Liquid Biopsies as Biomarkers for Solid Tumors
Source: Cancers (Basel). 2023 Feb 18;15(4):1307. doi: 10.3390/cancers15041307 (PMC9953862; doi:10.3390/cancers15041307)
Supplement: Supplementary file 1 [file cancers-15-01307-s001.zip]

Archive with 1 entries (1 files):
- cancers-2201101-SI.pdf
